# Supplementary material for: The Effect of Water Supply on Sweet Cherry Phytochemicals in Bud, Leaf and Fruit
Source: Plants (Basel). 2021 Jun 2;10(6):1131. doi: 10.3390/plants10061131 (PMC8228343; doi:10.3390/plants10061131)
Supplement: Supplementary file 1 [file plants-10-01131-s001.zip]

Archive with 1 entries (1 files):
- plants-1240764-supplementary.pdf
